# Supplementary material for: Modulation of the Physical Properties of 3D Spheroids Derived from Human Scleral Stroma Fibroblasts (HSSFs) with Different Axial Lengths Obtained from Surgical Patients
Source: Curr Issues Mol Biol. 2021 Oct 22;43(3):1715–25. doi: 10.3390/cimb43030121 (PMC8929070; doi:10.3390/cimb43030121)
Supplement: Supplementary file 1 [file cimb-43-00121-s001.zip]

Archive with 2 entries (2 files):
- cimb-1409540-supplementary/SupTable1.xlsx
- cimb-1409540-supplementary/SupTable2.xlsx
