# Supplementary material for: Modulation of the Physical Properties of 3D Spheroids Derived from Human Scleral Stroma Fibroblasts (HSSFs) with Different Axial Lengths Obtained from Surgical Patients
Source: Curr Issues Mol Biol. 2021 Oct 22;43(3):1715–25. doi: 10.3390/cimb43030121 (PMC8929070; doi:10.3390/cimb43030121)
Supplement: Supplementary file 1 [file cimb-43-00121-s001.zip › cimb-1409540-supplementary/SupTable1.xlsx]

## Sheet: SupTable1
	No.	AL	Age	R/L	sex	disease
	1	23.28	32	R	M	RRD
	2	30.62	75	L	F	MHRD
	3	25.94	74	R	M	RRD
	4	22.8	68	R	F	RRD
	5	28.55	72	L	M	MHRD
	6	30.63	69	R	F	MHRD
	7	30.15	71	R	M	RRD
