# Supplementary material for: Modulation of the Physical Properties of 3D Spheroids Derived from Human Scleral Stroma Fibroblasts (HSSFs) with Different Axial Lengths Obtained from Surgical Patients
Source: Curr Issues Mol Biol. 2021 Oct 22;43(3):1715–25. doi: 10.3390/cimb43030121 (PMC8929070; doi:10.3390/cimb43030121)
Supplement: Supplementary file 1 [file cimb-43-00121-s001.zip › cimb-1409540-supplementary/SupTable2.xlsx]

## Sheet: SupTable2
			Sequence	Exon Location	RefSeqNumber
	human RPLP0	Probe	5’-/56-FAM/CCCTGTCTT/ZEN/CCCTGGGCATCAC/3IABkFQ/-3’	2-3	NM_001002
		Forward	5’-TCGTCTTTAAACCCTGCGTG-3’
		Reverse	5’-TGTCTGCTCCCACAATGAAAC-3’
	human COL1A1	Probe	5’-/56-FAM/TCGAGGGCC/ZEN/AAGACGAAGACATC/3IABkFQ/-3’	1-2	NM_000088
		Forward	5’-GACATGTTCAGCTTTGTGGAC-3’
		Reverse	5’-TTCTGTACGCAGGTGATTGG-3’
	human COL4A1	Probe	5’-/56-FAM/TCATACAGA/ZEN/CTTGGCAGCGGCT/3IABkFQ/-3’	51-52	NM_001845
		Forward	5’-AGAGAGGAGCGAGATGTTCA-3’
		Reverse	5’-TGAGTCAGGCTTCATTATGTTCT-3’
	human COL6A1	Forward	5’-CCTCGTGGACAAAGTCAAGT-3’	2-3	NM_001848
		Reverse	5’-GTGAGGCCTTGGATGATCTC-3’
	human FN1	Forward	5’-CGTCCTAAAGACTCCATGATCTG-3’	3-4	NM_212482
		Reverse	5’-ACCAATCTTGTAGGACTGACC-3’
	human HIF1A	Forward	5’-CAACCCAGACATATCCACCTC-3’	8-9	NM_181054
		Reverse	5’-CTCTGATCATCTGACCAAAACTCA-3’
	human HIF2A	Forward	5’-CTTTGCGAGCATCCGGTA-3’	7-8	NM_001430
		Reverse	5’-AGCCTATGAATTCTACCATGCG-3’
	human LOX	Forward	5’-TTCCCACTTCAGAACACCAG-3’	6-7	NM_002317
		Reverse	5’-ACATTCGCTACACAGGACATC-3’
	human TIMP1	Probe	5’-/56-FAM/TCAACCAGA/ZEN/CCACCTTATACCAGCG/3IABkFQ/-3’	2-4	NM_003254
		Forward	5’-GCTTGGAACCCTTTATACATCTTG-3’
		Reverse	5’-CCTTCTGCAATTCCGACCT-3’
	human TIMP2	Probe	5’-/56-FAM/TCTCATTGC/ZEN/AGGAAAGGCCGAGG/3IABkFQ/-3’	3-4	NM_003255
		Forward	5’-TGTGGTTCAGGCTCTTCTTC-3’
		Reverse	5’-GACGTTGGAGGAAAGAAGGA-3’
	human TIMP3	Probe	5’-/56-FAM/CCTCCTTTA/ZEN/CCAGCTTCTTCCCCAC/3IABkFQ/-3’	1-3	NM_000362
		Forward	5’-CGGTACATCTTCATCTGCTTGA-3’
		Reverse	5’-CCTTCTGCAACTCCGACATC-3’
	human TIMP4	Probe	5’-/56-FAM/ACTGAGGAC/ZEN/CTGACCAGTCAAGAGA/3IABkFQ/-3’	4-5	NM_003256
		Forward	5’-GTTGCACAGATGGATGAAGAC-3’
		Reverse	5’-GGTTTGAGAAAGTCAAGGATGTTC-3’
	human MMP2	Probe	5’-/56-FAM/TTCTGTCCC/ZEN/CATGAAGCCCTGTTC/3IABkFQ/-3’	6-7	NM_004530
		Forward	5’-GTGCAGCTGTCATAGGATGT-3’
		Reverse	5’-TCCACCACCTACAACTTTGAG-3’
	human MMP9	Probe	5’-/56-FAM/CCAGGAGGA/ZEN/AAGGCGTGTGC/3IABkFQ/-3’	3-4	NM_004994
		Forward	5’-CGTCGAAATGGGCGTCT-3’
		Reverse	5’-ACATCGTCATCCAGTTTGGTG-3’
	human MMP14	Probe	5’-/56-FAM/TTGTTCCTC/ZEN/AAAGTGCCTGTTTGCTC/3IABkFQ/-3’	1-1	NM_004995
		Forward	5’-CTTGAATTCCTAGACCGCTGT-3’
		Reverse	5’-TTCGCCGACTAAGCAGAAG-3’
	human GRP78	Forward	5’-CATCACGCCGTCCTATGTCG-3’		NM_005347
		Reverse	5’-CGTCAAAGACCGTGTTCTCG-3’
	human GRP94	Forward	5’-CTGGGACTGGGAACTTATGAATG-3’		NM_003299
		Reverse	5’-TCCATATTCGTCAAACAGACCAC-3’
	human IRE1	Forward	5’-TTTGGAAGTACCAGCACAGTG-3’		NM_001433
		Reverse	5’-TGCCATCATTAGGATCTGGGA-3’
	human ATF6	Forward	5’-TCAGACAGTACCAACGCTTATGC-3’		NM_007348
		Reverse	5’-GTTGTACCACAGTAGGCTGAGA-3’
	human PERK	Forward	5’-ACGATGAGACAGAGTTGCGAC-3’		NM_004836
		Reverse	5’-AATCCCACTGCTTTTTACCATGA-3’
	human ATF4	Forward	5’-ATGACCGAAATGAGCTTCCTG-3’		NM_0016752
		Reverse	5’-CTGGAGAACCCATGAGGTTTG-3’
	human XBP1	Forward	5’-AGTAGCAGCTCAGACTGCCA-3’		NM_005080
		Reverse	5’-CCTGGTTCTCAACTACAAGGC-3’
	human sXBP1	Forward	5’-GGTCTGCTGAGTCCGCAGCAGG-3’		AB076384
		Reverse	5’-GGGCTTGGTATATATGTGG-3’
	human CHOP	Forward	5’-GGAGAACCAGGAAACGGAAAC-3’		NM_004083
		Reverse	5’-TCTCCTTCATGCGCTGCTTT-3’
